# Supplementary material for: The Optimal Type and Dose of Exercise Interventions on VEGF Levels in Healthy Individuals, as Well as Obesity and Chronic Disease Populations: A Network Meta-Analysis
Source: Biomedicines. 2025 Oct 19;13(10):2548. doi: 10.3390/biomedicines13102548 (PMC12562027; doi:10.3390/biomedicines13102548)
Supplement: Supplementary file 1 [file biomedicines-13-02548-s001.zip]

Archive with 1 entries (1 files):
- biomedicines-3884182-supplementary.pdf
